# Supplementary material for: Receptor–ligand pair typing and prognostic risk model of response or resistance to immune checkpoint inhibitors in lung adenocarcinoma
Source: Front Oncol. 2023 Apr 19;13:1170942. doi: 10.3389/fonc.2023.1170942 (PMC10154538; doi:10.3389/fonc.2023.1170942)
Supplement: Supplementary file 2 [file Table_1.xlsx]

## Sheet: Sheet1
Table S1. Clinical information of patients.
	Age	Gender	Stage	Subtype	Smoking history (year×支/day)	Differetitation	T	N	N
PA01	54	Female	IB	ADC	None	Mediate	T2a	N0	M0
PA02	79	Female	IIA	ADC	None	Mediate	T2b	T2b	M0
PA03	61	Male	IIIA	ADC	30×10	Poor	T4	N2	M0
PA04	54	Female	I	ADC	None	Poor	T2b	N1	M0
PA05	61	Male	IB	ADC	20×20	High	T2a	N0	M0
PA06	54	Female	IA	ADC	None	Mediate	T1a	N0	M0
