# Supplementary material for: Receptor–ligand pair typing and prognostic risk model of response or resistance to immune checkpoint inhibitors in lung adenocarcinoma
Source: Front Oncol. 2023 Apr 19;13:1170942. doi: 10.3389/fonc.2023.1170942 (PMC10154538; doi:10.3389/fonc.2023.1170942)
Supplement: Supplementary file 3 [file Table_2.xlsx]

## Sheet: Sheet0
Cellular interactions in nonresponser
SOURCE	TARGET	count
Navie T	Navie T	17
Navie T	Mast cell	33
Navie T	fibroblasts	76
Navie T	B cells	32
Navie T	CD8 T cells	24
Navie T	NK cells	41
Navie T	SPP1+ Marcophages	109
Navie T	Endothelial cells	83
Navie T	S100A8+ Marcophages	76
Navie T	monocytes	91
Navie T	DC	70
Navie T	Tumor	71
Mast cell	Navie T	33
Mast cell	Mast cell	18
Mast cell	fibroblasts	68
Mast cell	B cells	17
Mast cell	CD8 T cells	25
Mast cell	NK cells	39
Mast cell	SPP1+ Marcophages	96
Mast cell	Endothelial cells	74
Mast cell	S100A8+ Marcophages	78
Mast cell	monocytes	79
Mast cell	DC	63
Mast cell	Tumor	75
fibroblasts	Navie T	76
fibroblasts	Mast cell	68
fibroblasts	fibroblasts	138
fibroblasts	B cells	49
fibroblasts	CD8 T cells	72
fibroblasts	NK cells	94
fibroblasts	SPP1+ Marcophages	197
fibroblasts	Endothelial cells	263
fibroblasts	S100A8+ Marcophages	127
fibroblasts	monocytes	168
fibroblasts	DC	129
fibroblasts	Tumor	242
B cells	Navie T	32
B cells	Mast cell	17
B cells	fibroblasts	49
B cells	B cells	10
B cells	CD8 T cells	23
B cells	NK cells	41
B cells	SPP1+ Marcophages	71
B cells	Endothelial cells	51
B cells	S100A8+ Marcophages	49
B cells	monocytes	64
B cells	DC	38
B cells	Tumor	44
CD8 T cells	Navie T	24
CD8 T cells	Mast cell	25
CD8 T cells	fibroblasts	72
CD8 T cells	B cells	23
CD8 T cells	CD8 T cells	9
CD8 T cells	NK cells	36
CD8 T cells	SPP1+ Marcophages	100
CD8 T cells	Endothelial cells	81
CD8 T cells	S100A8+ Marcophages	74
CD8 T cells	monocytes	88
CD8 T cells	DC	66
CD8 T cells	Tumor	68
NK cells	Navie T	41
NK cells	Mast cell	39
NK cells	fibroblasts	94
NK cells	B cells	41
NK cells	CD8 T cells	36
NK cells	NK cells	25
NK cells	SPP1+ Marcophages	119
NK cells	Endothelial cells	105
NK cells	S100A8+ Marcophages	77
NK cells	monocytes	104
NK cells	DC	71
NK cells	Tumor	87
SPP1+ Marcophages	Navie T	109
SPP1+ Marcophages	Mast cell	96
SPP1+ Marcophages	fibroblasts	197
SPP1+ Marcophages	B cells	71
SPP1+ Marcophages	CD8 T cells	100
SPP1+ Marcophages	NK cells	119
SPP1+ Marcophages	SPP1+ Marcophages	145
SPP1+ Marcophages	Endothelial cells	217
SPP1+ Marcophages	S100A8+ Marcophages	204
SPP1+ Marcophages	monocytes	237
SPP1+ Marcophages	DC	185
SPP1+ Marcophages	Tumor	223
Endothelial cells	Navie T	83
Endothelial cells	Mast cell	74
Endothelial cells	fibroblasts	263
Endothelial cells	B cells	51
Endothelial cells	CD8 T cells	81
Endothelial cells	NK cells	105
Endothelial cells	SPP1+ Marcophages	217
Endothelial cells	Endothelial cells	108
Endothelial cells	S100A8+ Marcophages	136
Endothelial cells	monocytes	191
Endothelial cells	DC	129
Endothelial cells	Tumor	233
S100A8+ Marcophages	Navie T	76
S100A8+ Marcophages	Mast cell	78
S100A8+ Marcophages	fibroblasts	127
S100A8+ Marcophages	B cells	49
S100A8+ Marcophages	CD8 T cells	74
S100A8+ Marcophages	NK cells	77
S100A8+ Marcophages	SPP1+ Marcophages	204
S100A8+ Marcophages	Endothelial cells	136
S100A8+ Marcophages	S100A8+ Marcophages	71
S100A8+ Marcophages	monocytes	170
S100A8+ Marcophages	DC	133
S100A8+ Marcophages	Tumor	144
monocytes	Navie T	91
monocytes	Mast cell	79
monocytes	fibroblasts	168
monocytes	B cells	64
monocytes	CD8 T cells	88
monocytes	NK cells	104
monocytes	SPP1+ Marcophages	237
monocytes	Endothelial cells	191
monocytes	S100A8+ Marcophages	170
monocytes	monocytes	99
monocytes	DC	155
monocytes	Tumor	203
DC	Navie T	70
DC	Mast cell	63
DC	fibroblasts	129
DC	B cells	38
DC	CD8 T cells	66
DC	NK cells	71
DC	SPP1+ Marcophages	185
DC	Endothelial cells	129
DC	S100A8+ Marcophages	133
DC	monocytes	155
DC	DC	59
DC	Tumor	135
Tumor	Navie T	71
Tumor	Mast cell	75
Tumor	fibroblasts	242
Tumor	B cells	44
Tumor	CD8 T cells	68
Tumor	NK cells	87
Tumor	SPP1+ Marcophages	223
Tumor	Endothelial cells	233
Tumor	S100A8+ Marcophages	144
Tumor	monocytes	203
Tumor	DC	135
Tumor	Tumor	146

## Sheet: Sheet1
Cellular interactions in responser
SOURCE	TARGET	count
Tumor	Tumor	154
Tumor	Navie T	93
Tumor	NK cells	101
Tumor	CD8 T cells	73
Tumor	B cells	63
Tumor	Mast cell	82
Tumor	SPP1+ Marcophages	226
Tumor	monocytes	218
Tumor	fibroblasts	215
Tumor	Endothelial cells	265
Tumor	S100A8+ Marcophages	178
Tumor	DC	145
Navie T	Tumor	93
Navie T	Navie T	26
Navie T	NK cells	49
Navie T	CD8 T cells	30
Navie T	B cells	37
Navie T	Mast cell	38
Navie T	SPP1+ Marcophages	116
Navie T	monocytes	101
Navie T	fibroblasts	54
Navie T	Endothelial cells	86
Navie T	S100A8+ Marcophages	89
Navie T	DC	70
NK cells	Tumor	101
NK cells	Navie T	49
NK cells	NK cells	22
NK cells	CD8 T cells	30
NK cells	B cells	33
NK cells	Mast cell	33
NK cells	SPP1+ Marcophages	113
NK cells	monocytes	105
NK cells	fibroblasts	63
NK cells	Endothelial cells	92
NK cells	S100A8+ Marcophages	90
NK cells	DC	70
CD8 T cells	Tumor	73
CD8 T cells	Navie T	30
CD8 T cells	NK cells	30
CD8 T cells	CD8 T cells	9
CD8 T cells	B cells	23
CD8 T cells	Mast cell	29
CD8 T cells	SPP1+ Marcophages	85
CD8 T cells	monocytes	79
CD8 T cells	fibroblasts	44
CD8 T cells	Endothelial cells	73
CD8 T cells	S100A8+ Marcophages	69
CD8 T cells	DC	48
B cells	Tumor	63
B cells	Navie T	37
B cells	NK cells	33
B cells	CD8 T cells	23
B cells	B cells	12
B cells	Mast cell	22
B cells	SPP1+ Marcophages	76
B cells	monocytes	79
B cells	fibroblasts	34
B cells	Endothelial cells	57
B cells	S100A8+ Marcophages	65
B cells	DC	42
Mast cell	Tumor	82
Mast cell	Navie T	38
Mast cell	NK cells	33
Mast cell	CD8 T cells	29
Mast cell	B cells	22
Mast cell	Mast cell	18
Mast cell	SPP1+ Marcophages	101
Mast cell	monocytes	97
Mast cell	fibroblasts	50
Mast cell	Endothelial cells	85
Mast cell	S100A8+ Marcophages	85
Mast cell	DC	66
SPP1+ Marcophages	Tumor	226
SPP1+ Marcophages	Navie T	116
SPP1+ Marcophages	NK cells	113
SPP1+ Marcophages	CD8 T cells	85
SPP1+ Marcophages	B cells	76
SPP1+ Marcophages	Mast cell	101
SPP1+ Marcophages	SPP1+ Marcophages	123
SPP1+ Marcophages	monocytes	242
SPP1+ Marcophages	fibroblasts	116
SPP1+ Marcophages	Endothelial cells	188
SPP1+ Marcophages	S100A8+ Marcophages	207
SPP1+ Marcophages	DC	168
monocytes	Tumor	218
monocytes	Navie T	101
monocytes	NK cells	105
monocytes	CD8 T cells	79
monocytes	B cells	79
monocytes	Mast cell	97
monocytes	SPP1+ Marcophages	242
monocytes	monocytes	116
monocytes	fibroblasts	111
monocytes	Endothelial cells	183
monocytes	S100A8+ Marcophages	201
monocytes	DC	166
fibroblasts	Tumor	215
fibroblasts	Navie T	54
fibroblasts	NK cells	63
fibroblasts	CD8 T cells	44
fibroblasts	B cells	34
fibroblasts	Mast cell	50
fibroblasts	SPP1+ Marcophages	116
fibroblasts	monocytes	111
fibroblasts	fibroblasts	77
fibroblasts	Endothelial cells	209
fibroblasts	S100A8+ Marcophages	85
fibroblasts	DC	76
Endothelial cells	Tumor	265
Endothelial cells	Navie T	86
Endothelial cells	NK cells	92
Endothelial cells	CD8 T cells	73
Endothelial cells	B cells	57
Endothelial cells	Mast cell	85
Endothelial cells	SPP1+ Marcophages	188
Endothelial cells	monocytes	183
Endothelial cells	fibroblasts	209
Endothelial cells	Endothelial cells	112
Endothelial cells	S100A8+ Marcophages	156
Endothelial cells	DC	124
S100A8+ Marcophages	Tumor	178
S100A8+ Marcophages	Navie T	89
S100A8+ Marcophages	NK cells	90
S100A8+ Marcophages	CD8 T cells	69
S100A8+ Marcophages	B cells	65
S100A8+ Marcophages	Mast cell	85
S100A8+ Marcophages	SPP1+ Marcophages	207
S100A8+ Marcophages	monocytes	201
S100A8+ Marcophages	fibroblasts	85
S100A8+ Marcophages	Endothelial cells	156
S100A8+ Marcophages	S100A8+ Marcophages	91
S100A8+ Marcophages	DC	137
DC	Tumor	145
DC	Navie T	70
DC	NK cells	70
DC	CD8 T cells	48
DC	B cells	42
DC	Mast cell	66
DC	SPP1+ Marcophages	168
DC	monocytes	166
DC	fibroblasts	76
DC	Endothelial cells	124
DC	S100A8+ Marcophages	137
DC	DC	56

## Sheet: Sheet2
Cellular interactions in untreated patients
SOURCE	TARGET	count
CD8 T cells	CD8 T cells	10
CD8 T cells	Navie T	28
CD8 T cells	NK cells	35
CD8 T cells	B cells	22
CD8 T cells	Tumor	41
CD8 T cells	S100A8+ Marcophages	62
CD8 T cells	SPP1+ Marcophages	75
CD8 T cells	monocytes	56
CD8 T cells	DC	62
CD8 T cells	Mast cell	13
CD8 T cells	fibroblasts	27
CD8 T cells	Endothelial cells	29
Navie T	CD8 T cells	28
Navie T	Navie T	18
Navie T	NK cells	43
Navie T	B cells	33
Navie T	Tumor	63
Navie T	S100A8+ Marcophages	79
Navie T	SPP1+ Marcophages	96
Navie T	monocytes	75
Navie T	DC	82
Navie T	Mast cell	17
Navie T	fibroblasts	60
Navie T	Endothelial cells	45
NK cells	CD8 T cells	35
NK cells	Navie T	43
NK cells	NK cells	23
NK cells	B cells	40
NK cells	Tumor	62
NK cells	S100A8+ Marcophages	84
NK cells	SPP1+ Marcophages	97
NK cells	monocytes	78
NK cells	DC	87
NK cells	Mast cell	23
NK cells	fibroblasts	50
NK cells	Endothelial cells	48
B cells	CD8 T cells	22
B cells	Navie T	33
B cells	NK cells	40
B cells	B cells	10
B cells	Tumor	32
B cells	S100A8+ Marcophages	62
B cells	SPP1+ Marcophages	70
B cells	monocytes	60
B cells	DC	51
B cells	Mast cell	19
B cells	fibroblasts	30
B cells	Endothelial cells	25
Tumor	CD8 T cells	41
Tumor	Navie T	63
Tumor	NK cells	62
Tumor	B cells	32
Tumor	Tumor	62
Tumor	S100A8+ Marcophages	119
Tumor	SPP1+ Marcophages	141
Tumor	monocytes	124
Tumor	DC	117
Tumor	Mast cell	40
Tumor	fibroblasts	115
Tumor	Endothelial cells	94
S100A8+ Marcophages	CD8 T cells	62
S100A8+ Marcophages	Navie T	79
S100A8+ Marcophages	NK cells	84
S100A8+ Marcophages	B cells	62
S100A8+ Marcophages	Tumor	119
S100A8+ Marcophages	S100A8+ Marcophages	76
S100A8+ Marcophages	SPP1+ Marcophages	166
S100A8+ Marcophages	monocytes	146
S100A8+ Marcophages	DC	136
S100A8+ Marcophages	Mast cell	49
S100A8+ Marcophages	fibroblasts	88
S100A8+ Marcophages	Endothelial cells	84
SPP1+ Marcophages	CD8 T cells	75
SPP1+ Marcophages	Navie T	96
SPP1+ Marcophages	NK cells	97
SPP1+ Marcophages	B cells	70
SPP1+ Marcophages	Tumor	141
SPP1+ Marcophages	S100A8+ Marcophages	166
SPP1+ Marcophages	SPP1+ Marcophages	95
SPP1+ Marcophages	monocytes	164
SPP1+ Marcophages	DC	166
SPP1+ Marcophages	Mast cell	57
SPP1+ Marcophages	fibroblasts	114
SPP1+ Marcophages	Endothelial cells	95
monocytes	CD8 T cells	56
monocytes	Navie T	75
monocytes	NK cells	78
monocytes	B cells	60
monocytes	Tumor	124
monocytes	S100A8+ Marcophages	146
monocytes	SPP1+ Marcophages	164
monocytes	monocytes	72
monocytes	DC	135
monocytes	Mast cell	49
monocytes	fibroblasts	98
monocytes	Endothelial cells	92
DC	CD8 T cells	62
DC	Navie T	82
DC	NK cells	87
DC	B cells	51
DC	Tumor	117
DC	S100A8+ Marcophages	136
DC	SPP1+ Marcophages	166
DC	monocytes	135
DC	DC	67
DC	Mast cell	42
DC	fibroblasts	95
DC	Endothelial cells	80
Mast cell	CD8 T cells	13
Mast cell	Navie T	17
Mast cell	NK cells	23
Mast cell	B cells	19
Mast cell	Tumor	40
Mast cell	S100A8+ Marcophages	49
Mast cell	SPP1+ Marcophages	57
Mast cell	monocytes	49
Mast cell	DC	42
Mast cell	Mast cell	7
Mast cell	fibroblasts	29
Mast cell	Endothelial cells	29
fibroblasts	CD8 T cells	27
fibroblasts	Navie T	60
fibroblasts	NK cells	50
fibroblasts	B cells	30
fibroblasts	Tumor	115
fibroblasts	S100A8+ Marcophages	88
fibroblasts	SPP1+ Marcophages	114
fibroblasts	monocytes	98
fibroblasts	DC	95
fibroblasts	Mast cell	29
fibroblasts	fibroblasts	81
fibroblasts	Endothelial cells	131
Endothelial cells	CD8 T cells	29
Endothelial cells	Navie T	45
Endothelial cells	NK cells	48
Endothelial cells	B cells	25
Endothelial cells	Tumor	94
Endothelial cells	S100A8+ Marcophages	84
Endothelial cells	SPP1+ Marcophages	95
Endothelial cells	monocytes	92
Endothelial cells	DC	80
Endothelial cells	Mast cell	29
Endothelial cells	fibroblasts	131
Endothelial cells	Endothelial cells	50
